# Supplementary material for: Molecular Characterization of Staphylococcus aureus Isolated from Human and Food Samples in Northern Algeria
Source: Pathogens. 2021 Oct 3;10(10):1276. doi: 10.3390/pathogens10101276 (PMC8537606; doi:10.3390/pathogens10101276)
Supplement: Supplementary file 1 [file pathogens-10-01276-s001.zip]

Archive with 1 entries (1 files):
- pathogens-1385395-supplementary.xlsx
