# Supplementary material for: Molecular Characterization of Staphylococcus aureus Isolated from Human and Food Samples in Northern Algeria
Source: Pathogens. 2021 Oct 3;10(10):1276. doi: 10.3390/pathogens10101276 (PMC8537606; doi:10.3390/pathogens10101276)
Supplement: Supplementary file 1 [file pathogens-10-01276-s001.zip › pathogens-1385395-supplementary.xlsx]

## Sheet: Microarray Results
Table S1. The results of Microarray assay analysis for 60 S. aureus
Isolate	CLONAL COMPLEX	STRAIN AFFILIATION	SCCmec	COMMENTS	accessory gene regulator allele				Methicillin resistance and SCCmec Typing						Antibiotics resistance genes													Toxins genes								Virulence-associated genes									Capsule/biofilm associated genes
					agrI (total)	agrII (total)	agrIII (total)	agrIV (total)	mecA	ccrA-1	ccrB-1	ccrA-2	ccrB-2	ccrB-3	blaZ	blaI	blaR	ermB	ermC	aadD	aphA3	sat	far1	fusC	tetK	tetM	fosB	tst1 ("human" allele)	entA	entB	entC	entH	entK	egc (total)	etD	lukF	lukS	hlgA	lukF-PV	lukF-PV (P83)	lukM	hla	hlb-probe 1	edinB	cap 5	cap 8	icaA	icaC	icaD
CC1-MSSA-[fus+ccrAB1]
Jena_FLI_Algeria_18CS0098_S.aureus_Clinical samples_030418	CC1	CC1-MSSA-[fus+ccrAB1]	>SCC [fus+ccrAB1]	Common lineage in cattle and in Clinical Samples	NEG	NEG	POS	NEG	NEG	POS	POS	NEG	NEG	NEG	POS	POS	POS	NEG	NEG	NEG	NEG	NEG	NEG	POS	NEG	NEG	NEG	NEG	POS	NEG	NEG	POS	POS	NEG	POS	POS	POS	NEG	NEG	NEG	POS	POS	NEG	NEG	NEG	POS	POS	POS	POS
Jena_FLI_Algeria_18CS0137_S.aureus_Clinical samples_030418	CC1	CC1-MSSA-[fus+ccrAB1]	>SCC [fus+ccrAB1]		NEG	NEG	POS	NEG	NEG	POS	POS	NEG	NEG	NEG	POS	POS	POS	NEG	NEG	NEG	NEG	NEG	NEG	POS	NEG	NEG	NEG	NEG	POS	NEG	NEG	POS	POS	NEG	POS	POS	POS	NEG	NEG	NEG	POS	POS	NEG	NEG	NEG	POS	POS	POS	POS
Jena_FLI_Algeria_18CS0141_S.aureus_Clinical samples_060418	CC1	CC1-MSSA-[fus+ccrAB1]	>SCC [fus+ccrAB1]		POS	NEG	POS	NEG	NEG	POS	POS	NEG	NEG	NEG	POS	POS	POS	NEG	NEG	NEG	POS	POS	NEG	POS	NEG	NEG	NEG	NEG	POS	POS	NEG	POS	POS	NEG	POS	POS	POS	NEG	NEG	NEG	POS	POS	NEG	NEG	POS	POS	POS	POS	POS
Jena_FLI_Algeria_18CS0152_S.aureus_Food samples_030418	CC1	CC1-MSSA-[fus+ccrAB1]	>SCC [fus+ccrAB1]		NEG	NEG	POS	NEG	NEG	POS	POS	NEG	NEG	NEG	POS	POS	POS	NEG	NEG	NEG	NEG	NEG	NEG	POS	NEG	NEG	NEG	NEG	POS	NEG	NEG	POS	POS	NEG	NEG	POS	POS	POS	NEG	NEG	NEG	POS	POS	NEG	NEG	POS	POS	POS	POS
Jena_FLI_Algeria_18CS0155_S.aureus_Food samples_030418	CC1	CC1-MSSA-[fus+ccrAB1]	>SCC [fus+ccrAB1]		NEG	NEG	POS	NEG	NEG	POS	POS	NEG	NEG	NEG	NEG	NEG	NEG	NEG	NEG	NEG	NEG	NEG	NEG	POS	NEG	NEG	NEG	NEG	POS	NEG	NEG	POS	POS	NEG	NEG	POS	POS	POS	NEG	NEG	NEG	POS	POS	NEG	NEG	POS	POS	POS	POS
Jena_FLI_Algeria_18CS0158_S.aureus_Food samples_030418	CC1	CC1-MSSA-[fus+ccrAB1]	>SCC [fus+ccrAB1]		NEG	NEG	POS	NEG	NEG	POS	POS	NEG	NEG	NEG	NEG	NEG	NEG	NEG	NEG	NEG	NEG	NEG	NEG	POS	NEG	NEG	NEG	NEG	NEG	NEG	NEG	POS	NEG	NEG	NEG	POS	POS	POS	NEG	NEG	NEG	POS	POS	NEG	NEG	POS	POS	POS	POS
Jena_FLI_Algeria_18CS0153_S.aureus_Food samples_060418	CC1	CC1-MSSA-[fus+ccrAB1]	>SCC [fus+ccrAB1]		POS	NEG	POS	NEG	NEG	POS	POS	NEG	NEG	NEG	POS	POS	POS	NEG	NEG	NEG	NEG	NEG	NEG	POS	POS	NEG	NEG	NEG	POS	NEG	NEG	POS	POS	NEG	NEG	POS	POS	POS	NEG	NEG	NEG	POS	POS	NEG	POS	POS	POS	POS	POS
Jena_FLI_Algeria_18CS0177_S.aureus_Food samples_060418	CC1	CC1-MSSA-[fus+ccrAB1]	>SCC [fus+ccrAB1]		NEG	NEG	POS	NEG	NEG	POS	POS	NEG	NEG	NEG	NEG	NEG	NEG	NEG	NEG	NEG	NEG	NEG	NEG	POS	NEG	NEG	NEG	NEG	NEG	NEG	NEG	POS	NEG	NEG	NEG	POS	POS	POS	NEG	NEG	NEG	POS	POS	NEG	NEG	POS	POS	POS	POS
Jena_FLI_Algeria_18CS0178_S.aureus_Food samples_060418	CC1	CC1-MSSA-[fus+ccrAB1]	>SCC [fus+ccrAB1]		NEG	NEG	POS	NEG	NEG	POS	POS	NEG	NEG	AMB	NEG	NEG	NEG	NEG	NEG	NEG	NEG	NEG	NEG	POS	NEG	POS	NEG	NEG	NEG	NEG	NEG	POS	NEG	NEG	NEG	POS	POS	POS	NEG	NEG	NEG	POS	POS	NEG	NEG	POS	POS	POS	POS
Jena_FLI_Algeria_18CS0182_S.aureus_Food samples_060418	CC1	CC1-MSSA-[fus+ccrAB1]	>SCC [fus+ccrAB1]		NEG	NEG	POS	NEG	NEG	POS	POS	NEG	NEG	POS	NEG	NEG	NEG	NEG	NEG	NEG	NEG	NEG	NEG	POS	NEG	NEG	NEG	NEG	NEG	NEG	NEG	POS	NEG	NEG	NEG	POS	POS	POS	NEG	NEG	NEG	POS	POS	NEG	NEG	POS	POS	POS	POS
Jena_FLI_Algeria_18CS0184_S.aureus_Food samples_060418	CC1	CC1-MSSA-[fus+ccrAB1]	>SCC [fus+ccrAB1]		NEG	NEG	POS	NEG	NEG	POS	POS	NEG	NEG	NEG	NEG	NEG	NEG	NEG	NEG	NEG	NEG	NEG	NEG	POS	NEG	NEG	NEG	NEG	NEG	NEG	NEG	POS	NEG	NEG	NEG	POS	POS	POS	NEG	NEG	NEG	POS	POS	NEG	NEG	POS	POS	POS	POS
Jena_FLI_Algeria_18CS0190_S.aureus_Food samples_060418	CC1	CC1-MSSA-[fus+ccrAB1]	>SCC [fus+ccrAB1]		NEG	NEG	POS	NEG	NEG	POS	POS	NEG	NEG	AMB	NEG	NEG	NEG	NEG	NEG	NEG	#NUM!	NEG	NEG	POS	NEG	NEG	NEG	NEG	NEG	NEG	NEG	POS	NEG	NEG	NEG	POS	POS	POS	NEG	NEG	#NUM!	POS	POS	NEG	NEG	POS	POS	POS	POS
Jena_FLI_Algeria_18CS0192_S.aureus_Food samples_060418	CC1	CC1-MSSA-[fus+ccrAB1]	>SCC [fus+ccrAB1]		NEG	NEG	POS	NEG	NEG	POS	POS	NEG	NEG	NEG	NEG	NEG	NEG	NEG	NEG	NEG	#NUM!	NEG	NEG	POS	NEG	NEG	NEG	NEG	NEG	NEG	NEG	POS	NEG	NEG	NEG	POS	POS	POS	NEG	NEG	NEG	POS	POS	#NUM!	NEG	POS	POS	POS	POS
CC5-MSSA
Jena_FLI_Algeria_18CS0113_S.aureus_Clinical samples_030418	CC5	CC5-MSSA	>SCC negatives	Common lineage in Clinical Samples and in poultry	NEG	POS	NEG	NEG	NEG	NEG	NEG	NEG	NEG	NEG	NEG	NEG	NEG	NEG	NEG	NEG	NEG	NEG	NEG	NEG	NEG	NEG	POS	NEG	POS	NEG	NEG	NEG	NEG	POS	POS	POS	POS	NEG	NEG	NEG	POS	POS	NEG	NEG	POS	NEG	POS	POS	POS
Jena_FLI_Algeria_18CS0117_S.aureus_Clinical samples_030418	CC5	CC5-MSSA	>SCC negatives		NEG	POS	NEG	NEG	NEG	NEG	NEG	NEG	NEG	NEG	NEG	NEG	NEG	NEG	NEG	NEG	NEG	NEG	NEG	NEG	NEG	NEG	POS	NEG	POS	NEG	NEG	NEG	NEG	POS	POS	POS	POS	NEG	NEG	NEG	POS	POS	NEG	NEG	POS	NEG	POS	POS	POS
Jena_FLI_Algeria_18CS0173_S.aureus_Food samples_060418	CC5	CC5-MSSA	>SCC negatives		NEG	POS	NEG	NEG	NEG	NEG	NEG	NEG	NEG	NEG	NEG	NEG	NEG	NEG	NEG	NEG	NEG	NEG	NEG	NEG	NEG	NEG	POS	NEG	POS	NEG	NEG	NEG	NEG	POS	NEG	POS	POS	POS	NEG	NEG	NEG	POS	POS	NEG	POS	NEG	POS	POS	POS
Jena_FLI_Algeria_18CS0174_S.aureus_Food samples_060418	CC5	CC5-MSSA	>SCC negatives		NEG	POS	NEG	NEG	NEG	NEG	NEG	NEG	NEG	NEG	NEG	NEG	NEG	NEG	NEG	NEG	NEG	NEG	NEG	NEG	NEG	NEG	POS	NEG	POS	NEG	NEG	NEG	NEG	POS	NEG	POS	POS	POS	NEG	NEG	NEG	POS	POS	NEG	POS	NEG	POS	POS	POS
CC6-MRSA
Jena_FLI_Algeria_18CS0123_S.aureus_Clinical samples_030418	CC6	CC6-MRSA-IV, WA MRSA-51	>SCCmec IV	Common MRSA strain in Clinical Samples from the Middle East	POS	NEG	NEG	NEG	POS	NEG	NEG	POS	POS	NEG	POS	POS	POS	NEG	POS	NEG	NEG	NEG	NEG	NEG	NEG	NEG	POS	NEG	POS	NEG	NEG	NEG	NEG	NEG	POS	POS	POS	NEG	NEG	NEG	POS	POS	NEG	NEG	NEG	POS	POS	POS	POS
Jena_FLI_Algeria_18CS0126_S.aureus_Clinical samples_200418	CC6	CC6-MRSA-IV, WA MRSA-51	>SCCmec IV		POS	NEG	NEG	AMB	POS	NEG	NEG	POS	POS	NEG	POS	POS	POS	NEG	POS	NEG	NEG	NEG	NEG	NEG	NEG	NEG	POS	NEG	POS	NEG	NEG	NEG	NEG	NEG	POS	POS	POS	NEG	NEG	NEG	POS	POS	NEG	NEG	NEG	POS	POS	POS	POS
Jena_FLI_Algeria_18CS0127_S.aureus_Clinical samples_200418	CC6	CC6-MRSA-IV, WA MRSA-51	>SCCmec IV		POS	NEG	NEG	AMB	POS	NEG	NEG	POS	POS	NEG	POS	POS	POS	NEG	POS	NEG	NEG	NEG	NEG	NEG	NEG	NEG	POS	NEG	POS	NEG	NEG	NEG	NEG	NEG	POS	POS	POS	NEG	NEG	NEG	POS	POS	NEG	NEG	NEG	POS	POS	POS	POS
Jena_FLI_Algeria_18CS0187_S.aureus_Food samples_060418	CC6	CC6-MRSA-IV, WA MRSA-51	>SCCmec IV		POS	NEG	NEG	NEG	POS	NEG	NEG	POS	POS	NEG	POS	POS	POS	NEG	POS	NEG	NEG	NEG	NEG	NEG	NEG	NEG	POS	NEG	POS	NEG	NEG	NEG	NEG	NEG	NEG	POS	POS	POS	NEG	NEG	NEG	POS	POS	NEG	NEG	POS	POS	POS	POS
Jena_FLI_Algeria_18CS0198_S.aureus_Food samples_060418	CC6	CC6-MRSA-IV, WA MRSA-51	>SCCmec IV		POS	NEG	NEG	AMB	POS	NEG	NEG	POS	POS	NEG	NEG	NEG	NEG	NEG	POS	NEG	NEG	NEG	NEG	NEG	NEG	NEG	POS	NEG	POS	NEG	NEG	NEG	NEG	NEG	NEG	POS	POS	POS	NEG	NEG	NEG	POS	POS	NEG	NEG	POS	POS	POS	POS
CC80-MRSA-IV (PVL+)
Jena_FLI_Algeria_18CS0103_S.aureus_Clinical samples_030418	CC80	CC80-MRSA-IV (PVL+)	>SCCmec IV	Common MRSA strain in Clinical Samples from the Middle East and the Mediterranean	NEG	NEG	POS	NEG	POS	NEG	NEG	POS	POS	NEG	POS	POS	POS	NEG	NEG	NEG	POS	POS	POS	NEG	POS	NEG	NEG	NEG	NEG	NEG	NEG	NEG	NEG	NEG	POS	POS	POS	POS	NEG	NEG	POS	POS	POS	POS	NEG	POS	POS	POS	POS
Jena_FLI_Algeria_18CS0119_S.aureus_Clinical samples_030418	CC80	CC80-MRSA-IV (PVL+)	>SCCmec IV		NEG	NEG	POS	NEG	POS	NEG	NEG	POS	POS	NEG	POS	POS	POS	NEG	NEG	NEG	POS	POS	POS	NEG	POS	NEG	NEG	NEG	NEG	NEG	NEG	NEG	NEG	NEG	POS	POS	POS	POS	NEG	NEG	POS	POS	POS	POS	NEG	POS	POS	POS	POS
Jena_FLI_Algeria_18CS0124_S.aureus_Clinical samples_030418	CC80	CC80-MRSA-IV (PVL+)	>SCCmec IV		NEG	NEG	POS	NEG	POS	NEG	NEG	POS	POS	NEG	POS	POS	POS	NEG	NEG	NEG	POS	POS	POS	NEG	POS	NEG	NEG	NEG	NEG	NEG	NEG	NEG	NEG	NEG	POS	POS	POS	POS	NEG	NEG	POS	POS	POS	POS	NEG	POS	POS	POS	POS
Jena_FLI_Algeria_18CS0125_S.aureus_Clinical samples_030418	CC80	CC80-MRSA-IV (PVL+)	>SCCmec IV		NEG	NEG	POS	NEG	POS	NEG	NEG	POS	POS	NEG	POS	POS	POS	NEG	NEG	NEG	POS	POS	POS	NEG	POS	NEG	NEG	NEG	NEG	NEG	NEG	NEG	NEG	NEG	POS	POS	POS	POS	NEG	NEG	POS	POS	POS	POS	NEG	POS	POS	POS	POS
Jena_FLI_Algeria_18CS0097_S.aureus_Clinical samples_060418	CC80	CC80-MRSA-IV (PVL+)	>SCCmec IV		NEG	NEG	POS	NEG	POS	NEG	NEG	POS	POS	NEG	POS	POS	POS	NEG	POS	NEG	POS	POS	POS	NEG	POS	NEG	NEG	NEG	NEG	NEG	NEG	NEG	NEG	NEG	POS	POS	POS	POS	NEG	NEG	POS	POS	POS	POS	NEG	POS	POS	POS	POS
Jena_FLI_Algeria_18CS0119_S.aureus_Clinical samples_060418	CC80	CC80-MRSA-IV (PVL+)	>SCCmec IV		NEG	NEG	POS	NEG	POS	NEG	NEG	POS	POS	NEG	POS	POS	POS	NEG	NEG	NEG	POS	POS	POS	NEG	POS	NEG	NEG	NEG	NEG	NEG	NEG	NEG	NEG	NEG	POS	POS	POS	POS	NEG	NEG	POS	POS	POS	POS	NEG	POS	POS	POS	POS
Jena_FLI_Algeria_18CS0171_S.aureus_Food samples_060418	CC80	CC80-MRSA-IV (PVL+)	>SCCmec IV		NEG	NEG	POS	NEG	POS	NEG	NEG	POS	POS	NEG	POS	POS	POS	NEG	POS	NEG	POS	POS	POS	NEG	POS	NEG	NEG	NEG	NEG	NEG	NEG	NEG	NEG	NEG	POS	POS	POS	POS	POS	NEG	NEG	POS	POS	POS	NEG	POS	POS	POS	POS
Jena_FLI_Algeria_18CS0038_S.aureus_Nasal swabs_140318	CC80	CC80-MRSA-IV (PVL+)	>SCCmec IV		NEG	NEG	POS	NEG	POS	NEG	NEG	POS	POS	NEG	NEG	NEG	NEG	NEG	NEG	NEG	POS	POS	NEG	NEG	NEG	NEG	NEG	NEG	NEG	NEG	NEG	NEG	NEG	NEG	POS	POS	POS	POS	NEG	NEG	POS	POS	POS	POS	NEG	POS	POS	POS	POS
CC97-MSSA
Jena_FLI_Algeria_18CS0136_S.aureus_Clinical samples_030418	CC97	CC97-MSSA	>SCC negatives	Common lineage in cattle and in Clinical Samples	POS	NEG	NEG	NEG	NEG	NEG	NEG	NEG	NEG	NEG	POS	POS	POS	NEG	NEG	NEG	POS	POS	NEG	NEG	NEG	NEG	NEG	NEG	NEG	POS	NEG	NEG	NEG	NEG	POS	POS	POS	NEG	NEG	NEG	POS	POS	NEG	NEG	POS	NEG	POS	POS	POS
Jena_FLI_Algeria_18CS0154_S.aureus_Food samples_030418	CC97	CC97-MSSA	>SCC negatives		POS	NEG	NEG	NEG	NEG	NEG	NEG	NEG	NEG	NEG	POS	POS	POS	NEG	NEG	NEG	NEG	NEG	NEG	NEG	POS	NEG	NEG	NEG	NEG	NEG	NEG	NEG	NEG	NEG	NEG	POS	POS	POS	NEG	NEG	NEG	POS	POS	NEG	POS	NEG	POS	POS	POS
Jena_FLI_Algeria_18CS0156_S.aureus_Food samples_030418	CC97	CC97-MSSA	>SCC negatives		POS	NEG	NEG	NEG	NEG	NEG	NEG	NEG	NEG	NEG	POS	POS	POS	NEG	NEG	NEG	NEG	NEG	NEG	NEG	POS	NEG	NEG	NEG	NEG	NEG	NEG	NEG	NEG	NEG	NEG	POS	POS	POS	NEG	NEG	NEG	POS	POS	NEG	POS	NEG	POS	POS	POS
Jena_FLI_Algeria_18CS0160_S.aureus_Food samples_030418	CC97	CC97-MSSA	>SCC negatives		POS	NEG	NEG	NEG	NEG	NEG	NEG	NEG	NEG	NEG	POS	POS	POS	POS	AMB	NEG	NEG	NEG	NEG	NEG	NEG	NEG	NEG	NEG	NEG	NEG	NEG	NEG	NEG	NEG	NEG	POS	POS	POS	NEG	NEG	NEG	POS	POS	NEG	POS	NEG	POS	POS	POS
Jena_FLI_Algeria_18CS0161_S.aureus_Food samples_030418	CC97	CC97-MSSA	>SCC negatives		POS	NEG	NEG	NEG	NEG	NEG	NEG	NEG	NEG	NEG	POS	POS	POS	POS	NEG	NEG	NEG	NEG	NEG	NEG	NEG	NEG	NEG	NEG	NEG	NEG	NEG	NEG	NEG	NEG	NEG	POS	POS	POS	NEG	NEG	NEG	POS	POS	NEG	POS	NEG	POS	POS	POS
Jena_FLI_Algeria_18CS0146_S.aureus_Food samples_060418	CC97	CC97-MSSA	>SCC negatives		POS	NEG	NEG	AMB	NEG	NEG	NEG	NEG	NEG	NEG	POS	POS	POS	NEG	NEG	NEG	POS	POS	NEG	NEG	NEG	NEG	NEG	NEG	NEG	POS	NEG	NEG	NEG	NEG	NEG	POS	POS	POS	NEG	NEG	NEG	POS	POS	NEG	POS	NEG	POS	POS	POS
Jena_FLI_Algeria_18CS0148_S.aureus_Food samples_060418	CC97	CC97-MSSA	>SCC negatives		POS	NEG	NEG	AMB	NEG	NEG	NEG	NEG	NEG	NEG	POS	POS	POS	AMB	NEG	NEG	POS	POS	NEG	NEG	NEG	POS	AMB	NEG	NEG	POS	NEG	NEG	NEG	NEG	NEG	POS	POS	POS	NEG	NEG	NEG	POS	POS	NEG	POS	NEG	POS	POS	POS
Jena_FLI_Algeria_18CS0157_S.aureus_Food samples_060418	CC97	CC97-MSSA	>SCC negatives		POS	NEG	NEG	AMB	NEG	NEG	NEG	NEG	NEG	NEG	POS	POS	POS	NEG	NEG	NEG	NEG	NEG	NEG	NEG	POS	NEG	NEG	NEG	NEG	NEG	NEG	NEG	NEG	NEG	NEG	POS	POS	POS	NEG	NEG	NEG	POS	POS	NEG	POS	NEG	POS	POS	POS
Jena_FLI_Algeria_18CS0180_S.aureus_Food samples_060418	CC97	CC97-MSSA	>SCC negatives		POS	NEG	NEG	AMB	NEG	NEG	NEG	NEG	NEG	NEG	POS	POS	POS	NEG	NEG	NEG	NEG	NEG	NEG	NEG	POS	NEG	NEG	NEG	NEG	NEG	NEG	NEG	NEG	NEG	NEG	POS	POS	POS	NEG	NEG	NEG	POS	POS	NEG	POS	NEG	POS	POS	POS
Jena_FLI_Algeria_18CS0032_S.aureus_Nasal swabs-140318	CC97	CC97-MSSA	>SCC negatives		POS	NEG	NEG	AMB	NEG	NEG	NEG	NEG	NEG	NEG	POS	POS	POS	NEG	NEG	NEG	POS	POS	NEG	NEG	NEG	NEG	NEG	NEG	NEG	POS	NEG	NEG	NEG	NEG	POS	POS	POS	NEG	NEG	NEG	POS	POS	NEG	NEG	POS	NEG	POS	POS	POS
CC479-MSSA (lukF-P83/lukM+)
Jena_FLI_Algeria_18CS0168_S.aureus_Food samples_060418	CC479	CC479-MSSA (lukF-P83/lukM+)	>SCC negatives	Common lineage in cattle	NEG	POS	NEG	NEG	NEG	NEG	NEG	NEG	NEG	NEG	NEG	NEG	NEG	NEG	NEG	NEG	NEG	NEG	NEG	NEG	POS	AMB	NEG	NEG	NEG	NEG	#NUM!	NEG	NEG	POS	NEG	POS	POS	POS	NEG	POS	POS	POS	POS	NEG	NEG	POS	POS	POS	POS
CC8-MSSA
Jena_FLI_Algeria_18CS0121_S.aureus_Clinical samples_030418	CC8	CC8-MSSA	>SCC negatives	Common Clinical Sample lineage, no data on sheep	POS	NEG	NEG	NEG	NEG	NEG	NEG	NEG	NEG	NEG	POS	POS	POS	NEG	NEG	NEG	NEG	NEG	NEG	NEG	NEG	POS	POS	NEG	POS	NEG	POS	NEG	NEG	NEG	POS	POS	POS	NEG	NEG	NEG	POS	POS	NEG	NEG	POS	NEG	POS	POS	POS
CC15-MSSA
Jena_FLI_Algeria_18CS0109_S.aureus_Clinical samples_030418	CC15	CC15-MSSA	>SCC negatives	Common Clinical Sample lineage	NEG	POS	NEG	NEG	NEG	NEG	NEG	NEG	NEG	NEG	POS	POS	POS	NEG	NEG	POS	NEG	NEG	NEG	NEG	POS	NEG	POS	NEG	NEG	NEG	NEG	NEG	NEG	NEG	POS	POS	POS	NEG	NEG	NEG	POS	NEG	NEG	NEG	NEG	POS	POS	POS	POS
Jena_FLI_Algeria_18CS0120_S.aureus_Clinical samples_030418	CC15	CC15-MSSA	>SCC negatives		NEG	POS	NEG	NEG	NEG	NEG	NEG	NEG	NEG	NEG	POS	POS	POS	NEG	NEG	NEG	NEG	NEG	NEG	NEG	POS	NEG	POS	NEG	NEG	NEG	NEG	NEG	NEG	NEG	POS	POS	POS	NEG	NEG	NEG	POS	NEG	NEG	NEG	NEG	POS	POS	POS	POS
Jena_FLI_Algeria_18CS0031_S.aureus_Nasal swabs-140318	CC15	CC15-MSSA	>SCC negatives		NEG	POS	NEG	NEG	NEG	NEG	NEG	NEG	NEG	NEG	POS	POS	POS	NEG	NEG	NEG	NEG	NEG	NEG	NEG	NEG	NEG	POS	NEG	NEG	NEG	NEG	NEG	NEG	NEG	POS	POS	POS	NEG	NEG	NEG	POS	NEG	NEG	NEG	NEG	POS	POS	POS	POS
Jena_FLI_Algeria_18CS0036-2_S.aureus_Nasal swabs-140318	CC15	CC15-MSSA	>SCC negatives		NEG	POS	NEG	NEG	NEG	NEG	NEG	NEG	NEG	NEG	POS	POS	POS	NEG	NEG	NEG	NEG	NEG	NEG	NEG	NEG	NEG	POS	NEG	NEG	NEG	NEG	NEG	NEG	NEG	POS	POS	POS	NEG	NEG	NEG	POS	NEG	NEG	NEG	NEG	POS	POS	POS	POS
CC22-MSSA
Jena_FLI_Algeria_18CS0027_S.aureus_Nasal swabs-140318	CC22	CC22-MSSA	>SCC negatives	Common Clinical Sample lineage	POS	NEG	NEG	AMB	NEG	NEG	NEG	NEG	NEG	NEG	POS	POS	POS	NEG	NEG	NEG	NEG	NEG	NEG	NEG	NEG	NEG	NEG	POS	NEG	NEG	NEG	NEG	NEG	POS	POS	POS	POS	NEG	NEG	NEG	POS	POS	NEG	NEG	POS	NEG	POS	POS	POS
Jena_FLI_Algeria_18CS0029_S.aureus_Nasal swabs-140318	CC22	CC22-MSSA	>SCC negatives		POS	NEG	NEG	AMB	NEG	NEG	NEG	NEG	NEG	NEG	POS	POS	POS	NEG	NEG	NEG	NEG	NEG	NEG	NEG	NEG	NEG	NEG	POS	NEG	NEG	NEG	NEG	NEG	POS	POS	POS	POS	NEG	NEG	NEG	POS	POS	NEG	NEG	POS	NEG	POS	POS	POS
Jena_FLI_Algeria_18CS0030_S.aureus_Nasal swabs-140318	CC22	CC22-MSSA	>SCC negatives		POS	NEG	NEG	AMB	NEG	NEG	NEG	NEG	NEG	NEG	POS	POS	POS	NEG	NEG	NEG	NEG	NEG	NEG	NEG	NEG	NEG	NEG	POS	NEG	NEG	NEG	NEG	NEG	POS	POS	POS	POS	NEG	NEG	NEG	POS	POS	NEG	NEG	POS	NEG	POS	POS	POS
Jena_FLI_Algeria_18CS0043_S.aureus_Nasal swabs-140318	CC22	CC22-MSSA	>SCC negatives		POS	NEG	NEG	AMB	NEG	NEG	NEG	NEG	NEG	NEG	POS	POS	POS	NEG	NEG	NEG	NEG	NEG	NEG	NEG	NEG	NEG	NEG	POS	NEG	NEG	NEG	NEG	NEG	POS	POS	POS	POS	NEG	NEG	NEG	POS	POS	NEG	NEG	POS	NEG	POS	POS	POS
CC22-MRSA-IV (tst1+) "Gaza Epidemic Strain"
Jena_FLI_Algeria_18CS0101_S.aureus_Clinical samples_030418	CC22	CC22-MRSA-IV (tst1+) "Gaza Epidemic Strain"	>SCCmec IV	Common MRSA strain in Clinical Samples from the Middle East and the Mediterranean	POS	NEG	NEG	NEG	POS	NEG	NEG	POS	POS	NEG	POS	POS	POS	NEG	NEG	NEG	NEG	NEG	NEG	NEG	NEG	NEG	NEG	POS	NEG	NEG	NEG	NEG	NEG	POS	POS	NEG	POS	NEG	NEG	NEG	AMB	POS	NEG	NEG	POS	NEG	POS	POS	POS
Jena_FLI_Algeria_18CS0028_S.aureus_Nasal swabs-140318	CC22	CC22-MRSA-IV (tst1+) "Gaza Epidemic Strain"	>SCCmec IV		POS	NEG	NEG	AMB	POS	NEG	NEG	POS	POS	NEG	POS	POS	POS	NEG	NEG	NEG	NEG	NEG	NEG	NEG	NEG	NEG	NEG	POS	NEG	NEG	NEG	NEG	NEG	POS	POS	POS	POS	NEG	NEG	NEG	POS	POS	NEG	NEG	POS	NEG	POS	POS	POS
Jena_FLI_Algeria_18CS0033_S.aureus_Nasal swabs-140318	CC22	CC22-MRSA-IV (tst1+) "Gaza Epidemic Strain"	>SCCmec IV		POS	NEG	NEG	AMB	POS	NEG	NEG	POS	POS	NEG	POS	POS	POS	NEG	NEG	NEG	NEG	NEG	NEG	NEG	NEG	NEG	NEG	POS	NEG	NEG	NEG	NEG	NEG	POS	POS	POS	POS	NEG	NEG	NEG	POS	POS	NEG	NEG	POS	NEG	POS	POS	POS
Jena_FLI_Algeria_18CS0034_S.aureus_Nasal swabs_140318	CC22	CC22-MRSA-IV (tst1+) "Gaza Epidemic Strain"	>SCCmec IV		POS	NEG	NEG	NEG	POS	NEG	NEG	POS	POS	NEG	POS	POS	POS	NEG	NEG	NEG	NEG	NEG	NEG	NEG	NEG	NEG	NEG	POS	NEG	NEG	NEG	NEG	NEG	POS	POS	POS	POS	NEG	NEG	NEG	POS	POS	NEG	NEG	POS	NEG	POS	POS	POS
CC30-MSSA
Jena_FLI_Algeria_18CS0105_S.aureus_Clinical samples_030418	CC30	CC30-MSSA	>SCC negatives	Common Clinical Sample lineage	NEG	NEG	POS	NEG	NEG	NEG	NEG	NEG	NEG	NEG	POS	POS	POS	NEG	NEG	NEG	NEG	NEG	NEG	NEG	NEG	NEG	POS	NEG	NEG	NEG	NEG	NEG	NEG	POS	POS	POS	POS	NEG	NEG	NEG	POS	AMB	NEG	NEG	NEG	POS	POS	POS	POS
Jena_FLI_Algeria_18CS0039_S.aureus_Nasal swabs_140318	CC30	CC30-MSSA	>SCC negatives		NEG	NEG	POS	NEG	NEG	NEG	NEG	NEG	NEG	NEG	POS	POS	POS	NEG	NEG	NEG	NEG	NEG	NEG	NEG	NEG	NEG	POS	NEG	POS	NEG	NEG	NEG	NEG	POS	POS	POS	POS	NEG	NEG	NEG	POS	POS	NEG	NEG	NEG	POS	POS	POS	POS
CC45-MSSA
Jena_FLI_Algeria_18CS0026_S.aureus_Nasal swabs-140318	CC45 [agr I]	CC45-MSSA	>SCC negatives	Common Clinical Sample lineage	POS	NEG	NEG	NEG	NEG	NEG	NEG	NEG	NEG	NEG	POS	POS	POS	NEG	NEG	NEG	NEG	NEG	NEG	NEG	NEG	NEG	NEG	NEG	NEG	NEG	NEG	NEG	NEG	POS	POS	POS	POS	NEG	NEG	NEG	POS	NEG	NEG	NEG	NEG	POS	POS	POS	POS
Jena_FLI_Algeria_18CS0041_S.aureus_Nasal swabs-140318	CC45 [agr I]	CC45-MSSA	>SCC negatives		POS	NEG	NEG	NEG	NEG	NEG	NEG	NEG	NEG	NEG	POS	POS	POS	NEG	NEG	NEG	NEG	NEG	NEG	NEG	NEG	NEG	NEG	NEG	NEG	NEG	POS	NEG	NEG	POS	POS	POS	POS	NEG	NEG	NEG	POS	NEG	NEG	NEG	NEG	POS	POS	POS	POS
CC398-MSSA
Jena_FLI_Algeria_18CS0035_S.aureus_Nasal swabs-140318	CC398	CC398-MSSA	>SCC negatives	Common lineage in poultry and increasingly in Clinical Samples	POS	NEG	NEG	NEG	NEG	NEG	NEG	NEG	NEG	NEG	NEG	NEG	NEG	NEG	NEG	NEG	NEG	NEG	NEG	NEG	NEG	NEG	NEG	NEG	NEG	NEG	NEG	NEG	NEG	NEG	POS	POS	POS	NEG	NEG	NEG	POS	POS	NEG	NEG	POS	NEG	POS	POS	POS
CC705-MSSA (lukF-P83/lukM+)
Jena_FLI_Algeria_18CS0037_S.aureus_Nasal swabs_140318	CC705	CC705-MSSA (lukF-P83/lukM+)	>SCC negatives	Common lineage in cattle, VERY unusual in Clinical Samples, no sufficient data on sheep.	NEG	POS	NEG	NEG	NEG	NEG	NEG	NEG	NEG	NEG	NEG	NEG	NEG	NEG	NEG	NEG	NEG	NEG	NEG	NEG	NEG	NEG	NEG	NEG	NEG	NEG	NEG	NEG	NEG	POS	POS	POS	POS	NEG	POS	POS	POS	POS	NEG	NEG	NEG	POS	POS	POS	POS
[truncated: 16 more columns]
